# Supplementary material for: ﻿Dryopteris ningqiangensis, a new species of Dryopteridaceae from Shaanxi, China
Source: PhytoKeys. 2026 Jan 15;269:171–82. doi: 10.3897/phytokeys.269.163893 (PMC12828333; doi:10.3897/phytokeys.269.163893)
Supplement: XML Treatment for Dryopteris ningqiangensis [file phytokeys.269.163893-treatment1.xml]

<!DOCTYPE tp:taxon-treatment
  PUBLIC "-//TaxonX//DTD Taxonomic Treatment Publishing DTD v0 20100105//EN" "tax-treatment-NSO.dtd">
<tp:taxon-treatment xmlns:tp="http://www.plazi.org/taxpub"><tp:treatment-meta><kwd-group><label>Taxon classification</label><kwd>
              <named-content content-type="kingdom">Plantae</named-content>
            </kwd><kwd>
              <named-content content-type="order">Polypodiales</named-content>
            </kwd><kwd>
              <named-content content-type="family">Dryopteridaceae</named-content>
            </kwd></kwd-group><mixed-citation publication-type="journal"><person-group><name><surname>Tang</surname><given-names>Jian-Quan</given-names></name><name><surname>Liu</surname><given-names>Yue-Tong</given-names></name><name><surname>Fu</surname><given-names>Wei</given-names></name><name><surname>Wei</surname><given-names>Hong-Jin</given-names></name><name><surname>Li</surname><given-names>Bin</given-names></name><name><surname>Zuo</surname><given-names>Zheng-Yu</given-names></name></person-group><article-title>﻿<italic><tp:taxon-name><tp:taxon-name-part taxon-name-part-type="genus" reg="Dryopteris">Dryopteris</tp:taxon-name-part> <tp:taxon-name-part taxon-name-part-type="species" reg="ningqiangensis">ningqiangensis</tp:taxon-name-part></tp:taxon-name></italic>, a new species of <tp:taxon-name><tp:taxon-name-part taxon-name-part-type="family">Dryopteridaceae</tp:taxon-name-part></tp:taxon-name> from Shaanxi, China</article-title><source>PhytoKeys</source><day>15</day><month>01</month><year>2026</year><volume>269</volume><fpage>171</fpage><lpage>182</lpage><pub-id pub-id-type="doi">10.3897/phytokeys.269.163893</pub-id></mixed-citation></tp:treatment-meta><tp:nomenclature><label>﻿</label><tp:taxon-name><object-id xmlns:xlink="http://www.w3.org/1999/xlink" content-type="arpha" xlink:type="simple">E47E2B1D-B639-5C55-96A7-1D99EA736D7F</object-id>
            <tp:taxon-name-part taxon-name-part-type="genus" reg="Dryopteris">Dryopteris</tp:taxon-name-part>
            <tp:taxon-name-part taxon-name-part-type="species" reg="ningqiangensis">ningqiangensis</tp:taxon-name-part>
            <object-id xmlns:xlink="http://www.w3.org/1999/xlink" content-type="ipni" xlink:type="simple">urn:lsid:ipni.org:names:77375066-1</object-id>
          </tp:taxon-name><tp:taxon-authority>Z.Y. Zuo &amp; J.Q. Tang</tp:taxon-authority><tp:taxon-status xmlns:xlink="http://www.w3.org/1999/xlink" xlink:type="simple">sp. nov.</tp:taxon-status><xref ref-type="fig" rid="F1">Figs 1</xref><xref ref-type="fig" rid="F2">, 2 In Chinese 宁强鳞毛蕨 (níng qiáng lín máo jué).</xref></tp:nomenclature><tp:treatment-sec sec-type="material" id="SECID0EZDBG"><title>Type.</title><p>China • Shaanxi: Ningqiang County, the Hanjiangyuan Scenic Area, <named-content xmlns:xlink="http://www.w3.org/1999/xlink" content-type="dwc:verbatimCoordinates" xlink:type="simple"><named-content content-type="geo-json" specific-use="{&#34;type&#34;:&#34;Point&#34;,&#34;coordinates&#34;:[106.216667,32.750000]}" id="NCID0ECEBG" xlink:type="simple">32°45'N, 106°13'E</named-content></named-content>, elev. 1280 m, 30 Aug. 2024, <italic>Zuo6775</italic> (holotype, KUN!; isotypes: KUN!, CSH!, SDFS!, SDFS!).</p></tp:treatment-sec><tp:treatment-sec sec-type="diagnosis" id="SECID0EJEBG"><title>Diagnosis.</title><p><italic><tp:taxon-name><tp:taxon-name-part taxon-name-part-type="genus" reg="Dryopteris">Dryopteris</tp:taxon-name-part> <tp:taxon-name-part taxon-name-part-type="species" reg="ningqiangensis">ningqiangensis</tp:taxon-name-part></tp:taxon-name></italic> is similar to <italic><tp:taxon-name><tp:taxon-name-part taxon-name-part-type="genus" reg="Dryopteris">D.</tp:taxon-name-part> <tp:taxon-name-part taxon-name-part-type="species" reg="bissetiana">bissetiana</tp:taxon-name-part></tp:taxon-name></italic> and <italic><tp:taxon-name><tp:taxon-name-part taxon-name-part-type="genus" reg="Dryopteris">D.</tp:taxon-name-part> <tp:taxon-name-part taxon-name-part-type="species" reg="sacrosancta">sacrosancta</tp:taxon-name-part></tp:taxon-name></italic> in overall shape but differs by the combination of the following characteristics: smaller frond size, partly deflexed black stipe scales on with slightly brown base, papyraceous lamina, remotely spaced pinnae, sori close to costa.</p></tp:treatment-sec><tp:treatment-sec sec-type="description" id="SECID0EQFBG"><title>Description.</title><p><bold><italic>Plants</italic></bold> terrestrial, evergreen, 13–46 cm tall. <bold><italic>Frond</italic></bold> caespitose. <bold><italic>Rhizome</italic></bold> erect or slightly ascending, clothed with dense scales. <bold><italic>Scales</italic></bold> linear-lanceolate, flat, spreading, base slightly brown, upper black. <bold><italic>Stipe</italic></bold> stramineous, ca. 4–17 cm, sparsely covered with scales, partly deflexed. <bold><italic>Lamina</italic></bold> papery, narrowly deltoid, widest at base, acuminate at apex, ca. 9–32 × 5–16 cm, binpinnate to tripinnate, with smaller scales on abaxial surface. <bold><italic>Pinnae</italic></bold> remotely spaced, 9–16 pairs, stalked, stalks ca. 0.3–1 cm, apex acuminate, basal 1–2 pairs opposite, upward alternate, basal pair largest, deltoid-lanceolate, up to 9 × 4 cm. <bold><italic>Pinnules</italic></bold> 5–14 pairs, margin serrate to pinnate, lanceolate to oblong, base symmetrical, apex obtuse, serrate; basal basiscopic pinnule of basal pinna largest, ca. 1–4 × 0.4–1.7 cm, widest at base, 2-pinnate. <bold><italic>Rachis and costa</italic></bold> clothed with linear lanceolate scales and bullate scales. <bold><italic>Veins</italic></bold> pinnate, veinlets simple or forked, visible abaxially. <bold>Sori</bold> close to costule, in 1 row on either side of costule. <bold><italic>Indusia</italic></bold> brown, reniform, margins entire. Reproductive mode and ploidy level: triploid apogamous.</p></tp:treatment-sec><tp:treatment-sec sec-type="ecology" id="SECID0EPHBG"><title>Ecology and geographical distribution.</title><p><italic><tp:taxon-name><tp:taxon-name-part taxon-name-part-type="genus" reg="Dryopteris">Dryopteris</tp:taxon-name-part> <tp:taxon-name-part taxon-name-part-type="species" reg="ningqiangensis">ningqiangensis</tp:taxon-name-part></tp:taxon-name></italic> was presently only known from Ningqiang County, Shaanxi Province, China. It was found growing mostly on shaded cliffs and sometimes on the foot of rocks in mountain forests at an elevation of 1100–1400 m.</p></tp:treatment-sec><tp:treatment-sec sec-type="etymology" id="SECID0EAIBG"><title>Etymology.</title><p>The epithet is taken from Chinese Pinyin “ningqiang”, the name of the county in western Shaanxi Province, located at the junction of the Qinling and Bashan Mountains.</p></tp:treatment-sec><tp:treatment-sec><!--Section generated to contain objects referenced in tp:taxon-treatment.--><fig id="F1" position="float" orientation="portrait"><object-id xmlns:xlink="http://www.w3.org/1999/xlink" content-type="doi" xlink:type="simple">10.3897/phytokeys.269.163893.figure1</object-id><object-id xmlns:xlink="http://www.w3.org/1999/xlink" content-type="arpha" xlink:type="simple">EA614A02-F29B-5B5F-A620-7AB8060DD5D1</object-id><label>Figure 1.</label><caption><p>Photos of <italic><tp:taxon-name><tp:taxon-name-part taxon-name-part-type="genus" reg="Dryopteris">Dryopteris</tp:taxon-name-part> <tp:taxon-name-part taxon-name-part-type="species" reg="ningqiangensis">ningqiangensis</tp:taxon-name-part></tp:taxon-name></italic> (Zuo6775). <bold>A.</bold> Habitat; <bold>B.</bold> Habit; <bold>C.</bold> Adaxial view of basal pinna; <bold>D.</bold> Abaxial view of a portion of the lamina; <bold>E.</bold> Sori on ultimate pinnules; <bold>F.</bold> Rhizome with lower portions of stipes; <bold>G.</bold> Scales: <bold>a, b</bold>, scales from rhizome and stipe base; <bold>c–f</bold>, scales from the upper portion of the stipe and rachis; <bold>g, h</bold>, scales from the costa and costule.</p></caption><graphic xmlns:xlink="http://www.w3.org/1999/xlink" xlink:href="phytokeys-269-171_article-163893__-g001.jpg" position="float" orientation="portrait" xlink:type="simple" id="oo_1512891.jpg"><uri content-type="original_file" xlink:type="simple">https://binary.pensoft.net/fig/1512891</uri></graphic></fig><fig id="F2" position="float" orientation="portrait"><object-id xmlns:xlink="http://www.w3.org/1999/xlink" content-type="doi" xlink:type="simple">10.3897/phytokeys.269.163893.figure2</object-id><object-id xmlns:xlink="http://www.w3.org/1999/xlink" content-type="arpha" xlink:type="simple">6CEE1B55-7E2E-5CCF-BC07-6D265CCCB9AA</object-id><label>Figure 2.</label><caption><p>Illustration of <italic><tp:taxon-name><tp:taxon-name-part taxon-name-part-type="genus" reg="Dryopteris">Dryopteris</tp:taxon-name-part> <tp:taxon-name-part taxon-name-part-type="species" reg="ningqiangensis">ningqiangensis</tp:taxon-name-part></tp:taxon-name></italic>. <bold>A.</bold> Habit; <bold>B.</bold> Sori on ultimate pinnules; <bold>C.</bold> Scales: <bold>a</bold>, scales from the rhizome and stipe base; <bold>b–d</bold>, scales from the upper portion of the stipe and rachis; <bold>e</bold>, scales from the costa. (Drawn by Yu-Ting Zhang and Jian Quan-Tang, based on <italic>Zuo6775</italic>).</p></caption><graphic xmlns:xlink="http://www.w3.org/1999/xlink" xlink:href="phytokeys-269-171_article-163893__-g002.jpg" position="float" orientation="portrait" xlink:type="simple" id="oo_1512892.jpg"><uri content-type="original_file" xlink:type="simple">https://binary.pensoft.net/fig/1512892</uri></graphic></fig></tp:treatment-sec></tp:taxon-treatment>
